# Supplementary material for: DNA replication stress restricts ribosomal DNA copy number
Source: PLoS Genet. 2017 Sep 15;13(9):e1007006. doi: 10.1371/journal.pgen.1007006 (PMC5617229; doi:10.1371/journal.pgen.1007006)
Supplement: S1 Table — The tabs labeled “Low copy number hits” and “High copy number hits” contain rDNA copy number measurements in 2 additional biological replicates, and at permissive temperature, and karyotyping of Chromosomes XII and XIII in the top low and high copy number hits respectively. The tabs labelled “Low copy multiple” and “High copy multiple” summarize rDNA copy number changes in mutants with multiple alleles/isolates in the low copy number and high copy number hits respectively. (XLSX) [file pgen.1007006.s005.xlsx]

## Sheet: Low copy number Hits
S1 Table. A) rDNA copy number and karyotype in top 89 hits with low rDNA copy number
		Key
		rDNA CN < Mean WT CN - 2SD					Significant change in copy number
		Mean WT CN - 2SD < rDNA CN < Mean WT CN - SD					Moderate change in copy number
		< 10,000 total droplets					No quantification
		< 10 copies/uL TUB1 or rDNA					Less accurate quantification
		No or too few FAM and/or HEX negative droplets					No quantification
		ChrXII/ChrXIII significantly different from 1.					Unreliable copy number measurement
Destination Wells	Systematic name	rDNA Copy number				Karyotype	Standard Name	SGD Description
		Initial Screen	Run 2	Run 3	At Permissive temperature	Ratio of ChrXII/ChrXIII
A1	YKL018W	65.7955	156.25	118.257	108.976	1.02703	SWD2	Subunit of the COMPASS (Set1C) histone H3K4 methyltransferase complex; required for Set1C stability and optimal activity; COMPASS methylates histone H3 on lys 4 and is involved in telomeric silencing; subunit of CPF (cleavage and polyadenylation factor), a complex involved in RNAP II transcription termination
C1	YBR160W	62.259	110.539	92.7126	94.2647	1.04651	CDC28	Cyclin-dependent kinase (CDK) catalytic subunit; master regulator of mitotic and meiotic cell cycles; alternately associates with G1, S, G2/M phase cyclins, which provide substrate specificity; regulates basal transcription, chromosome dynamics, growth, morphogenesis; transcript induction in osmostress involves antisense RNA; human homologs CDK1, CDK2, CDK3 can each complement yeast cdc28 thermos…
D1	YOR361C	63.8272	99.002	#VALUE!	83.494	1.02614	PRT1	eIF3b subunit of the eukaryotic translation initiation factor 3 (eIF3); subunit of the core complex of eIF3; essential for translation; part of a subcomplex (Prt1p-Rpg1p-Nip1p) that stimulates binding of mRNA and tRNA(i)Met to ribosomes; eIF3 is also involved in programmed stop codon readthrough
E1	YDR172W	65.4412	99.2908	106.145	89.4472	1.04453	SUP35	Translation termination factor eRF3; has a role in mRNA deadenylation and decay; altered protein conformation creates the [PSI(+)] prion that modifies cellular fitness, alters translational fidelity by affecting reading frame selection, and results in a nonsense suppressor phenotype; many stress-response genes are repressed in the presence of [PSI(+)]
F1	YDL102W	59.6447	85.2857	67.4699	70.1967	0.972222	POL3	Catalytic subunit of DNA polymerase delta; required for chromosomal DNA replication during mitosis and meiosis, intragenic recombination, repair of double strand DNA breaks, and DNA replication during nucleotide excision repair (NER)
G1	YGR002C	49.3506	83.2	68.4146	81.5603	1.03937	SWC4	Component of the Swr1p complex that incorporates Htz1p into chromatin; component of the NuA4 histone acetyltransferase complex
H1	YDR180W	66.5789	119.92	#VALUE!	107.4	1.00559	SCC2	Subunit of cohesin loading factor (Scc2p-Scc4p); a complex required for loading of cohesin complexes onto chromosomes; involved in establishing sister chromatid cohesion during DSB repair via histone H2AX; promotes gene expression program that supports translational fidelity; evolutionarily-conserved adherin; relocalizes to cytosol in response to hypoxia; human disorder Cornelia de Lange syndrome…
A2	YKL045W	29.9342	43.8111	43.6667	36.7374	1.05072	PRI2	Subunit of DNA primase; DNA primase is required for DNA synthesis and double-strand break repair
B2	YIL026C	63.2075	116.907	91.5761	92.4837	1.01928	IRR1	Subunit of the cohesin complex; which is required for sister chromatid cohesion during mitosis and meiosis and interacts with centromeres and chromosome arms; relocalizes to the cytosol in response to hypoxia; essential for viability
C2	YNL262W	48.6475	70.3242	59.913	58.2075	0.986301	POL2	Catalytic subunit of DNA polymerase (II) epsilon; a chromosomal DNA replication polymerase that exhibits processivity and proofreading exonuclease activity; participates in leading-strand synthesis during DNA replication; also involved in DNA synthesis during DNA repair; interacts extensively with Mrc1p
D2	YJL194W	68.8073	108.696	95.4301	93.7984	0.993737	CDC6	Essential ATP-binding protein required for DNA replication; component of the pre-replicative complex (pre-RC) which requires ORC to associate with chromatin and is in turn required for Mcm2-7p DNA association; homologous to S. pombe Cdc18p; relocalizes from nucleus to cytoplasm upon DNA replication stress
E2	YFL008W	67.3854	104.251	87.8319	97.6589	1.0452	SMC1	Subunit of the multiprotein cohesin complex; essential protein involved in chromosome segregation and in double-strand DNA break repair; SMC chromosomal ATPase family member, binds DNA with a preference for DNA with secondary structure
F2	YDL003W	67.907	101.701	90.3226	88.5903	1.10553	MCD1	Essential alpha-kleisin subunit of the cohesin complex; required for sister chromatid cohesion in mitosis and meiosis; apoptosis induces cleavage and translocation of a C-terminal fragment to mitochondria; expression peaks in S phase
G2	YBR087W	56.2766	#VALUE!	67.6892	62.0155	0.910198	RFC5	Subunit of heteropentameric Replication factor C (RF-C); RF-C is a DNA binding protein and ATPase that acts as a clamp loader of the proliferating cell nuclear antigen (PCNA) processivity factor for DNA polymerases delta and epsilon
H2	YGR264C	54.2074	88.8889	88.6147	85.1695	0.966418	MES1	Methionyl-tRNA synthetase; forms a complex with glutamyl-tRNA synthetase (Gus1p) and Arc1p, which increases the catalytic efficiency of both tRNA synthetases; also has a role in nuclear export of tRNAs; mutations in human ortholog MARS are associated with pediatric pulmonary alveolar proteinosis
A3	YJL074C	65.8661	111.136	94.7297	98.3607	1.05221	SMC3	Subunit of the multiprotein cohesin complex; required for sister chromatid cohesion in mitotic cells; also required, with Rec8p, for cohesion and recombination during meiosis; phylogenetically conserved SMC chromosomal ATPase family member
B3	YOL094C	64.3629	64.8	73.5409	62.7206	0.993715	RFC4	Subunit of heteropentameric Replication factor C (RF-C); which is a DNA binding protein and ATPase that acts as a clamp loader of the proliferating cell nuclear antigen (PCNA) processivity factor for DNA polymerases delta and epsilon; relocalizes to the cytosol in response to hypoxia
C3	YEL032W	68.0282	62.9032	60.1677	57.957	0.994007	MCM3	Protein involved in DNA replication; component of the Mcm2-7 hexameric helicase complex that binds chromatin as a part of the pre-replicative complex
D3	YPR034W	65.3608	86.6667	83.2589	78.1095	0.988365	ARP7	Component of both the SWI/SNF and RSC chromatin remodeling complexes; actin-related protein involved in transcriptional regulation
E3	YIL126W	63.7037	81.9048	77.1084	79.7678	0.700364	STH1	ATPase component of the RSC chromatin remodeling complex; required for expression of early meiotic genes; promotes base excision repair in chromatin; essential helicase-related protein homologous to Snf2p
F3	YJL074C	58.4867	81.1321	#VALUE!	67.9618	1.0201	SMC3	Subunit of the multiprotein cohesin complex; required for sister chromatid cohesion in mitotic cells; also required, with Rec8p, for cohesion and recombination during meiosis; phylogenetically conserved SMC chromosomal ATPase family member
G3	YLR086W	56.8889	65.2352	142.667	68.1435	1.01742	SMC4	Subunit of the condensin complex; condensin reorganizes chromosomes during both mitosis and meiosis; forms a subcomplex with Smc2p that has ATP-hydrolyzing and DNA-binding activity, but other condensin subunits are required for chromatin binding; required for tRNA gene clustering at the nucleolus; potential Cdc28p substrate
H3	YOR074C	57.4809	79.5816	87.2124	67.4731	1.0408	CDC21	Thymidylate synthase; required for de novo biosynthesis of pyrimidine deoxyribonucleotides; expression is induced at G1/S; human homolog TYMSOS can complement yeast cdc21 temperature-sensitive mutant at restrictive temperature
B4	YPR175W	50.1825	60.7527	#VALUE!	53.5915	0.996043	DPB2	Second largest subunit of DNA polymerase II (DNA polymerase epsilon); required for maintenance of fidelity of chromosomal replication; essential motif in C-terminus is required for formation of the four-subunit Pol epsilon; expression peaks at the G1/S phase boundary; Cdc28p substrate
C4	YJL090C	42.788	61.3393	58.0534	46.5217	0.977809	DPB11	DNA replication initiation protein; loads DNA pol epsilon onto pre-replication complexes at origins; checkpoint sensor recruited to stalled replication forks by the checkpoint clamp complex where it activates Mec1p; along with Rfa1p, binds to ultrafine anaphase bridges in mitotic cells and prevents accumulation of chromatin bridges by stimulating the Mec1p kinase and suppressing homologous recomb…
D4	YNL102W	56.875	66.4062	57.381	61.4798	0.987464	POL1	Catalytic subunit of the DNA polymerase I alpha-primase complex; required for the initiation of DNA replication during mitotic DNA synthesis and premeiotic DNA synthesis
E4	YLL004W	64.4986	72.1311	61.3924	64.7753	1.01032	ORC3	Subunit of the origin recognition complex (ORC); ORC directs DNA replication by binding to replication origins and is also involved in transcriptional silencing
F4	YIR008C	61.8788	79.7561	67.2632	55.7244	1	PRI1	Subunit of DNA primase; DNA primase is required for DNA synthesis and double-strand break repair
G4	YBL035C	48.3879	59.1144	57.7202	48.3544	0.991003	POL12	B subunit of DNA polymerase alpha-primase complex; required for initiation of DNA replication during mitotic and premeiotic DNA synthesis; also functions in telomere capping and length regulation
H4	YJR068W	54.9176	88.5656	90.5785	79.4161	0.992606	RFC2	Subunit of heteropentameric Replication factor C (RF-C); RF-C is a DNA binding protein and ATPase that acts as a clamp loader of the proliferating cell nuclear antigen (PCNA) processivity factor for DNA polymerases delta and epsilon
A5	YNL102W	49.2509	#VALUE!	77.5342	55.1838	0.998496	POL1	Catalytic subunit of the DNA polymerase I alpha-primase complex; required for the initiation of DNA replication during mitotic DNA synthesis and premeiotic DNA synthesis
B5	YBR060C	54.3262	53.5714	55.5556	46.0536	1.03959	ORC2	Subunit of the origin recognition complex (ORC); ORC directs DNA replication by binding to replication origins and is also involved in transcriptional silencing; interacts with Spp1p and with trimethylated histone H3; phosphorylated by Cdc28p
C5	YHR191C	49.0602	59.0844	56.427	52.2436	1.01711	CTF8	Subunit of a complex with Ctf18p; shares some subunits with Replication Factor C; required for sister chromatid cohesion
D5	YNL102W	46.7949	62.2727	52.5237	51.5251	0.998446	POL1	Catalytic subunit of the DNA polymerase I alpha-primase complex; required for the initiation of DNA replication during mitotic DNA synthesis and premeiotic DNA synthesis
E5	YGL130W	69.2552	96.0839	#VALUE!	89.9701	1.02412	CEG1	Guanylyltransferase involved in mRNA 5' capping; subunit of mRNA capping enzyme, which is a heterotetramer composed of two molecules of Ceg1p and a homodimer of Cet1p, the mRNA 5'-triphosphatase subunit; nuclear import of Ceg1p requires interaction with Cet1p; mammalian capping enzyme is a single bifunctional polypeptide; human homolog RNGTT can complement yeast ceg1 null mutant
F5	YLR272C	50.9559	68.2482	74.2262	55.941	1.08249	YCS4	Subunit of the condensin complex; required for establishment and maintenance of chromosome condensation, chromosome segregation, chromatin binding of condensin, tRNA gene clustering at the nucleolus, and silencing at the mating type locus; required for replication slow zone (RSZ) breakage following Mec1p inactivation
H5	YIL150C	67.1649	98.1233	97.2727	87.9412	1.00132	MCM10	Essential chromatin-associated protein; involved in the initiation of DNA replication; required for the association of the MCM2-7 complex with replication origins; required to stabilize the catalytic subunit of DNA polymerase-alpha
A6	YNL261W	69.4444	#VALUE!	133.014	104.839	1.01684	ORC5	Subunit of the origin recognition complex (ORC); ORC directs DNA replication by binding to replication origins and is also involved in transcriptional silencing
B6	YJL050W	55.9356	75.2	69.0821	71.9661	1.01012	MTR4	ATP-dependent 3'-5' RNA helicase of the DExD/H family; involved in nuclear RNA processing and degradation both as a component of TRAMP complex and in TRAMP-independent processes; TRAMP unwinds RNA duplexes, with Mtr4p unwinding activity stimulated by Pap2p/Air2p but not dependent on ongoing polyadenylation; contains an arch domain, with two coiled-coil arms/stalks and a globular fist/KOW domain, …
C6	YIL126W	48	74.2857	56.2903	48.4241	1.00633	STH1	ATPase component of the RSC chromatin remodeling complex; required for expression of early meiotic genes; promotes base excision repair in chromatin; essential helicase-related protein homologous to Snf2p
D6	YFR031C	66.045	81.4634	71.2302	56.4236	1.04977	SMC2	Subunit of the condensin complex; condensin reorganizes chromosomes during both mitosis and meiosis; essential SMC chromosomal ATPase family member that forms a subcomplex with Smc2p that has ATP-hydrolyzing and DNA-binding activity, but other condensin subunits are required for chromatin binding; required for clustering of tRNA genes at the nucleolus
E6	YDR013W	35.7878	53.1395	46.1538	43.176	0.997755	PSF1	Subunit of the GINS complex (Sld5p, Psf1p, Psf2p, Psf3p); complex is localized to DNA replication origins and implicated in assembly of the DNA replication machinery
F6	YMR229C	68.3486	96.9754	88.3959	81.7228	1.02864	RRP5	RNA binding protein involved in synthesis of both 18S and 5.8S rRNAs; component of both the ribosomal small subunit (SSU) processosome and the 90S preribosome; acts as part of a Mak21p-Noc2p-Rrp5p module that associates with nascent pre-rRNA during transcription and has a role in bigenesis of the large ribosomal subunit; has binding preference for single stranded tracts of U's; relocalizes from n…
G6	YGR158C	57.6389	92.1788	100.301	83.8095	1.02576	MTR3	Exosome non-catalytic core component; involved in 3'-5' RNA processing and degradation in both the nucleus and the cytoplasm; has similarity to E. coli RNase PH and to human hMtr3p
H6	YNL061W	69.2929	#VALUE!	97.8022	105.095	0.995138	NOP2	rRNA m5C methyltransferase; methylates cytosine at position 2870 of 25S rRNA; has an essential function independent of rRNA methylation; contains seven beta-strand methyltransferase motif; essential for processing and maturation of 27S pre-rRNA and large ribosomal subunit biogenesis; localized to the nucleolus; constituent of 66S pre-ribosomal particles; rRNA methylation defect and lethality are …
A7	YJL125C	63.1034	#VALUE!	114.932	92.4444	1.02179	GCD14	Subunit of tRNA (1-methyladenosine) methyltransferase; required, along with Gcd10p, for the modification of the adenine at position 58 in tRNAs, especially tRNAi-Met; first identified as a negative regulator of GCN4 expression
B7	YDR228C	65.1064	85.5422	72.4359	75	1.00418	PCF11	mRNA 3' end processing factor; essential component of cleavage and polyadenylation factor IA (CF IA), involved in pre-mRNA 3' end processing and in transcription termination; binds C-terminal domain of largest subunit of RNA pol II (Rpo21p); required for gene looping; relocalizes to the cytosol in response to hypoxia
C7	YDR311W	57.6374	74.7748	79.2244	58.4291	0.75444	TFB1	Subunit of TFIIH and nucleotide excision repair factor 3 complexes; required for nucleotide excision repair, target for transcriptional activators; relocalizes to the cytosol in response to hypoxia
D7	YOR174W	63.5714	90.6883	78.2842	79.56	0.990973	MED4	Subunit of the RNA polymerase II mediator complex; associates with core polymerase subunits to form the RNA polymerase II holoenzyme; essential for transcriptional regulation
E7	YJR046W	56.3107	72.6923	70.6667	72.7322	1.02374	TAH11	DNA replication licensing factor; required for pre-replication complex assembly
F7	YLR103C	47.0213	60.969	61.7188	58.069	1.03766	CDC45	DNA replication initiation factor; recruited to MCM pre-RC complexes at replication origins; promotes release of MCM from Mcm10p, recruits elongation machinery; binds tightly to ssDNA, which disrupts interaction with the MCM helicase and stalls it during replication stress; mutants in human homolog may cause velocardiofacial and DiGeorge syndromes
G7	YNL118C	57.2222	185	187.931	131.538	1.06109	DCP2	Catalytic subunit of Dcp1p-Dcp2p decapping enzyme complex; removes 5' cap structure from mRNAs prior to their degradation; also enters nucleus and positively regulates transcription initiation; nudix hydrolase family member; forms cytoplasmic foci upon DNA replication stress; human homolog DCP2 complements yeast dcp2 thermosensitive mutant
H7	YML010W	35.5959	52.5541	43.3679	40.8108	1.02767	SPT5	Component of the universally conserved Spt4/5 complex (DSIF complex); the complex has multiple roles in concert with RNA polymerases I and II, including regulation of transcription elongation, RNA processing, quality control, and transcription-coupled DNA repair
A8	YFR028C	33.9755	106.667	159.677	18.4375	1.04664	CDC14	Protein phosphatase required for mitotic exit; required for rDNA segregation, cytokinesis, meiosis I spindle disassembly, environmental stress response; held in nucleolus by Cdc55p in early meiosis, liberated by FEAR and Mitotic Exit Network in anaphase, enabling it to effect a decrease in CDK/B-cyclin activity and mitotic exit; sequestered in metaphase II, released upon entry into anaphase II; h…
B8	YOL094C	57.1782	#VALUE!	55.9278	51.5385	1.01435	RFC4	Subunit of heteropentameric Replication factor C (RF-C); which is a DNA binding protein and ATPase that acts as a clamp loader of the proliferating cell nuclear antigen (PCNA) processivity factor for DNA polymerases delta and epsilon; relocalizes to the cytosol in response to hypoxia
C8	YEL032W	64.6778	77.8125	71.5548	60.8019	1.02054	MCM3	Protein involved in DNA replication; component of the Mcm2-7 hexameric helicase complex that binds chromatin as a part of the pre-replicative complex
E8	YDR052C	62.8832	72.711	67.5	56.89	1.01173	DBF4	Regulatory subunit of Cdc7p-Dbf4p kinase complex; required for Cdc7p kinase activity and initiation of DNA replication; phosphorylates the Mcm2-7 family of proteins; cell cycle regulated; relative distribution to the nucleus increases upon DNA replication stress; co-expression of human CDC7 and DBF4 complements single cdc7 or dbf4 null mutations or the cdc7 dbf4 double null mutation
F8	YDR052C	69.74	75.5172	71.3953	63.2749	1.01226	DBF4	Regulatory subunit of Cdc7p-Dbf4p kinase complex; required for Cdc7p kinase activity and initiation of DNA replication; phosphorylates the Mcm2-7 family of proteins; cell cycle regulated; relative distribution to the nucleus increases upon DNA replication stress; co-expression of human CDC7 and DBF4 complements single cdc7 or dbf4 null mutations or the cdc7 dbf4 double null mutation
G8	YDL017W	69.8788	78.642	75.5814	84.031	1.01961	CDC7	DDK (Dbf4-dependent kinase) catalytic subunit; required for origin firing and replication fork progression in mitotic S phase through phosphorylation of Mcm2-7p complexes and Cdc45p; kinase activity correlates with cyclical DBF4 expression; required for pre-meiotic DNA replication, meiotic DSB formation, recruitment of monopolin complex to kinetochores during meiosis I, regulation of meiosis-spec…
H8	YLR086W	61.0922	83.7079	83.2817	68.7662	1.05026	SMC4	Subunit of the condensin complex; condensin reorganizes chromosomes during both mitosis and meiosis; forms a subcomplex with Smc2p that has ATP-hydrolyzing and DNA-binding activity, but other condensin subunits are required for chromatin binding; required for tRNA gene clustering at the nucleolus; potential Cdc28p substrate
A9	YPR175W	40.2465	61.1538	53.3623	43.6017	1.13272	DPB2	Second largest subunit of DNA polymerase II (DNA polymerase epsilon); required for maintenance of fidelity of chromosomal replication; essential motif in C-terminus is required for formation of the four-subunit Pol epsilon; expression peaks at the G1/S phase boundary; Cdc28p substrate
B9	YJL090C	39.5811	54.8961	47.2185	42.0426	1.00176	DPB11	DNA replication initiation protein; loads DNA pol epsilon onto pre-replication complexes at origins; checkpoint sensor recruited to stalled replication forks by the checkpoint clamp complex where it activates Mec1p; along with Rfa1p, binds to ultrafine anaphase bridges in mitotic cells and prevents accumulation of chromatin bridges by stimulating the Mec1p kinase and suppressing homologous recomb…
C9	YNL102W	52.3333	82.126	62.9902	78.2707	1.01931	POL1	Catalytic subunit of the DNA polymerase I alpha-primase complex; required for the initiation of DNA replication during mitotic DNA synthesis and premeiotic DNA synthesis
D9	YLL004W	58.6429	84.9829	82.3016	77.0391	1.00922	ORC3	Subunit of the origin recognition complex (ORC); ORC directs DNA replication by binding to replication origins and is also involved in transcriptional silencing
E9	YIR008C	55.2555	85.508	77.0248	61.6547	0.981949	PRI1	Subunit of DNA primase; DNA primase is required for DNA synthesis and double-strand break repair
G9	YDR168W	66.9101	104.214	92.88	93.3613	1.03226	CDC37	Essential Hsp90p co-chaperone; necessary for passage through the START phase of the cell cycle; stabilizes protein kinase nascent chains and participates along with Hsp90p in their folding
H9	YBL035C	33.2278	63.5625	60.6731	52.7826	1	POL12	B subunit of DNA polymerase alpha-primase complex; required for initiation of DNA replication during mitotic and premeiotic DNA synthesis; also functions in telomere capping and length regulation
A10	YJR068W	58.139	80.1887	81.2308	#VALUE!	1.0127	RFC2	Subunit of heteropentameric Replication factor C (RF-C); RF-C is a DNA binding protein and ATPase that acts as a clamp loader of the proliferating cell nuclear antigen (PCNA) processivity factor for DNA polymerases delta and epsilon
B10	YNL102W	37.096	52.1488	47.3256	53.634	1.00783	POL1	Catalytic subunit of the DNA polymerase I alpha-primase complex; required for the initiation of DNA replication during mitotic DNA synthesis and premeiotic DNA synthesis
C10	YBR060C	50.1712	52	48.7179	54.1892	1.01064	ORC2	Subunit of the origin recognition complex (ORC); ORC directs DNA replication by binding to replication origins and is also involved in transcriptional silencing; interacts with Spp1p and with trimethylated histone H3; phosphorylated by Cdc28p
D10	YNL102W	57.5281	78.4211	81.25	72.7386	1.02336	POL1	Catalytic subunit of the DNA polymerase I alpha-primase complex; required for the initiation of DNA replication during mitotic DNA synthesis and premeiotic DNA synthesis
E10	YNL102W	38.3936	62.56	58.75	50.6349	1.01027	POL1	Catalytic subunit of the DNA polymerase I alpha-primase complex; required for the initiation of DNA replication during mitotic DNA synthesis and premeiotic DNA synthesis
F10	YOR048C	58.9041	82.9588	87.6074	78.4367	0.977852	RAT1	Nuclear 5' to 3' single-stranded RNA exonuclease; involved in RNA metabolism, including rRNA and snoRNA processing, as well as poly (A+) dependent and independent mRNA transcription termination; required for cotranscriptional pre-rRNA cleavage; displaces Cdk1p from elongating transcripts, especially as RNAPII reaches the poly(A) site, negatively regulates phosphorylation of the CTD of RNAPII, and…
G10	YOR074C	69.1571	106.098	98.4071	94.0123	1.10728	CDC21	Thymidylate synthase; required for de novo biosynthesis of pyrimidine deoxyribonucleotides; expression is induced at G1/S; human homolog TYMSOS can complement yeast cdc21 temperature-sensitive mutant at restrictive temperature
A11	YLR321C	44.3182	74.4118	56.4916	48.7402	1.04196	SFH1	Component of the RSC chromatin remodeling complex; essential gene required for cell cycle progression and maintenance of proper ploidy; phosphorylated in the G1 phase of the cell cycle; Snf5p paralog; hSNF5 tumor suppressor ortholog
B11	YGR002C	61.6179	82.6829	80.1053	82.1661	0.727106	SWC4	Component of the Swr1p complex that incorporates Htz1p into chromatin; component of the NuA4 histone acetyltransferase complex
C11	YIL126W	56.8889	147	192.5	103.077	1.01881	STH1	ATPase component of the RSC chromatin remodeling complex; required for expression of early meiotic genes; promotes base excision repair in chromatin; essential helicase-related protein homologous to Snf2p
D11	YOR048C	65.0198	81.1047	78.2748	64.4073	0.996556	RAT1	Nuclear 5' to 3' single-stranded RNA exonuclease; involved in RNA metabolism, including rRNA and snoRNA processing, as well as poly (A+) dependent and independent mRNA transcription termination; required for cotranscriptional pre-rRNA cleavage; displaces Cdk1p from elongating transcripts, especially as RNAPII reaches the poly(A) site, negatively regulates phosphorylation of the CTD of RNAPII, and…
E11	YOR074C	68.3919	89.7115	85.6957	72.4913	1.01261	CDC21	Thymidylate synthase; required for de novo biosynthesis of pyrimidine deoxyribonucleotides; expression is induced at G1/S; human homolog TYMSOS can complement yeast cdc21 temperature-sensitive mutant at restrictive temperature
F11	YNL061W	66.1157	#VALUE!	74.3265	75.7485	1.01931	NOP2	rRNA m5C methyltransferase; methylates cytosine at position 2870 of 25S rRNA; has an essential function independent of rRNA methylation; contains seven beta-strand methyltransferase motif; essential for processing and maturation of 27S pre-rRNA and large ribosomal subunit biogenesis; localized to the nucleolus; constituent of 66S pre-ribosomal particles; rRNA methylation defect and lethality are …
G11	YGR002C	67.9724	78.2716	74.5889	80.6164	0.989796	SWC4	Component of the Swr1p complex that incorporates Htz1p into chromatin; component of the NuA4 histone acetyltransferase complex
H11	YIL126W	66.0036	87.0605	87.2727	78.1481	1.0178	STH1	ATPase component of the RSC chromatin remodeling complex; required for expression of early meiotic genes; promotes base excision repair in chromatin; essential helicase-related protein homologous to Snf2p
A12	YOL123W	65	115.328	102.673	120.135	1.016	HRP1	Subunit of cleavage factor I; cleavage factor I is a five-subunit complex required for the cleavage and polyadenylation of pre-mRNA 3' ends; RRM-containing heteronuclear RNA binding protein and hnRNPA/B family member that binds to poly (A) signal sequences; required for genome stability
B12	YOR204W	41.1111	175	89.3617	118.75	1.11388	DED1	ATP-dependent DEAD (Asp-Glu-Ala-Asp)-box RNA helicase; required for translation initiation of all yeast mRNAs; binds to mRNA cap-associated factors, and binding stimulates Ded1p RNA-dependent ATPase activity; mutation in human homolog DBY is associated with male infertility; human homolog DDX3X complements ded1 null mutation; DED1 has a paralog, DBP1, that arose from the whole genome duplication
D12	YNL102W	58.2485	89.966	83.1858	79.375	1	POL1	Catalytic subunit of the DNA polymerase I alpha-primase complex; required for the initiation of DNA replication during mitotic DNA synthesis and premeiotic DNA synthesis
E12	YPL160W	67.3307	89.6552	83.5	83.8843	1.01124	CDC60	Cytosolic leucyl tRNA synthetase; ligates leucine to the appropriate tRNA; human homolog LARS can complement yeast temperature-sensitive mutant at restrictive temperature
F12	YBR087W	57.6073	68.9884	57.8626	58	1.01452	RFC5	Subunit of heteropentameric Replication factor C (RF-C); RF-C is a DNA binding protein and ATPase that acts as a clamp loader of the proliferating cell nuclear antigen (PCNA) processivity factor for DNA polymerases delta and epsilon
G12	YIL062C	68.8095	90.9091	85.8056	94.7482	1.03668	ARC15	Subunit of the ARP2/3 complex; ARP2/3 is required for the motility and integrity of cortical actin patches; has mRNA binding activity
H12	YOR048C	68.2707	101.714	99.4068	79.1304	1.04601	RAT1	Nuclear 5' to 3' single-stranded RNA exonuclease; involved in RNA metabolism, including rRNA and snoRNA processing, as well as poly (A+) dependent and independent mRNA transcription termination; required for cotranscriptional pre-rRNA cleavage; displaces Cdk1p from elongating transcripts, especially as RNAPII reaches the poly(A) site, negatively regulates phosphorylation of the CTD of RNAPII, and…

## Sheet: High copy number Hits
S1 Table. B) rDNA copy number and karyotype of top 89 hits with high rDNA copy number
		Key
		rDNA CN > Mean WT CN + 2SD					Significant change in CN
		Mean WT CN + SD < rDNA CN < Mean WT CN + 2SD					Moderate change in CN
		< 10,000 total droplets					No quantification
		< 10 copies/uL TUB1 or rDNA					Less accurate quantification
		No or too few FAM and/or HEX negative droplets					No quantification
		ChrXII/ChrXIII significantly different from 1.					Unreliable copy number measurement
Destination Wells	Systematic name	rDNA Copy number				Karyotype	Standard Name	SGD Description
		Initial Screen	Run 2	Run 3	At Permissive temperature	Ratio of ChrXII/ChrXIII
A1	YCR093W	134.025	144.301	184.672	132.241	1.00357	CDC39	Component of the CCR4-NOT1 core complex; this complex has multiple roles in regulating mRNA levels including regulation of transcription and destabilizing mRNAs by deadenylation; basal transcription factor
C1	YDL108W	129.831	108.197	112.826	115.319	1.03309	KIN28	Serine/threonine protein kinase, subunit of transcription factor TFIIH; involved in transcription initiation at RNA polymerase II promoters; phosphorylates Ser5 residue of the PolII C-terminal domain (CTD) at gene promoters; relocalizes to the cytosol in response to hypoxia
D1	YDR087C	130.549	105.755	124.011	93.6396	1.01223	RRP1	Essential evolutionarily conserved nucleolar protein; necessary for biogenesis of 60S ribosomal subunits and for processing of pre-rRNAs to mature rRNA; associated with several distinct 66S pre-ribosomal particles
E1	YBL023C	121.083	92.8191	107.884	86.0963	0.931985	MCM2	Protein involved in DNA replication; component of the Mcm2-7 hexameric helicase complex that binds chromatin as a part of the pre-replicative complex; relative distribution to the nucleus increases upon DNA replication stress
F1	YER133W	133.113	89.8446	115.652	84.2424	0.962329	GLC7	Type 1 S/T protein phosphatase catalytic subunit; cleavage and polyadenylation factor (CPF) component; involved in glycogen metabolism, sporulation and mitosis; accumulates at mating projections by interaction with Afr1p; interacts with many regulatory subunits; involved in regulation of the nucleocytoplasmic shuttling of Hxk2p; import into nucleus is inhibited during spindle assembly checkpoint …
G1	YPR181C	127.527	124.779	114.715	15.9259	0.975207	SEC23	GTPase-activating protein, stimulates the GTPase activity of Sar1p; component of the Sec23p-Sec24p heterodimer of the COPII vesicle coat, involved in ER to Golgi transport; substrate of Ubp3/Bre5 complex; ubiquitylated by Ub-ligase Rsp5p; proteasome-mediated degradation of Sec23p is regulated by Cdc48p
H1	YKL018W	146.473	146.224	189.82	134.529	0.965753	SWD2	Subunit of the COMPASS (Set1C) histone H3K4 methyltransferase complex; required for Set1C stability and optimal activity; COMPASS methylates histone H3 on lys 4 and is involved in telomeric silencing; subunit of CPF (cleavage and polyadenylation factor), a complex involved in RNAP II transcription termination
A2	YER133W	135.658	NO CALL	166.341	109.659	0.971429	GLC7	Type 1 S/T protein phosphatase catalytic subunit; cleavage and polyadenylation factor (CPF) component; involved in glycogen metabolism, sporulation and mitosis; accumulates at mating projections by interaction with Afr1p; interacts with many regulatory subunits; involved in regulation of the nucleocytoplasmic shuttling of Hxk2p; import into nucleus is inhibited during spindle assembly checkpoint …
B2	YJR076C	129.487	122.066	132.129	106.087	1.01789	CDC11	Component of the septin ring that is required for cytokinesis; present at the ends of rod-like septin hetero-oligomers; C-terminal extension is important for recruitment of Bni5p to the mother-bud neck, which in turn is required for Myo1p recruitment and cytokinesis; septin rings at the mother-bud neck act as scaffolds for recruiting cell division factors and as barriers to prevent diffusion of s…
C2	YOR335C	132.121	105.924	115.673	85.6502	1.00382	ALA1	Cytoplasmic and mitochondrial alanyl-tRNA synthetase; required for protein synthesis; point mutation (cdc64-1 allele) causes cell cycle arrest at G1; lethality of null mutation is functionally complemented by human homolog AARS; mutations in human homolog AARS are associated with autoimmune disease polymyositis/dermatomyositis
D2	YGL048C	142.193	102.572	106.962	102.929	1.01307	RPT6	ATPase of the 19S regulatory particle of the 26S proteasome; one of six ATPases of the regulatory particle; involved in the degradation of ubiquitinated substrates; bound by ubiquitin-protein ligases Ubr1p and Ufd4p; localized mainly to the nucleus throughout the cell cycle; protein abundance increases in response to DNA replication stress
E2	YMR235C	128.281	101.603	109.381	83.0455	1.02564	RNA1	GTPase activating protein (GAP) for Gsp1p; involved in nuclear transport
F2	YPR103W	121.369	110.39	113.167	91.5254	1.03811	PRE2	Beta 5 subunit of the 20S proteasome; responsible for the chymotryptic activity of the proteasome
G2	YLR378C	121.673	143.779	186.42	160.676	1.02643	SEC61	Conserved ER protein translocation channel; essential subunit of Sec61 complex (Sec61p, Sbh1p, and Sss1p); forms channel for SRP-dependent protein import; with Sec63 complex allows SRP-independent protein import into ER; involved in posttranslational soluble protein import into the ER, ERAD of soluble substrates, and misfolded soluble protein export from the ER
H2	YOR046C	140.226	141.111	159.111	117.192	1.048	DBP5	Cytoplasmic ATP-dependent RNA helicase of the DEAD-box family; involved in mRNA export from the nucleus, remodeling messenger ribonucleoprotein particles (mRNPs), with ATPase activity stimulated by Gle1p, IP6 and Nup159p; involved in translation termination along with Sup45p (eRF1); role in the cellular response to heat stress
A3	YER012W	144.181	115.854	139.847	108.681	1.03668	PRE1	Beta 4 subunit of the 20S proteasome; localizes to the nucleus throughout the cell cycle
B3	YHR186C	125.856	103.521	123.892	97.0813	1.20288	KOG1	Subunit of TORC1; TORC1 is a rapamycin-sensitive complex involved in growth control that contains Tor1p or Tor2p, Lst8p and Tco89p; contains four HEAT repeats and seven WD-40 repeats; may act as a scaffold protein to couple TOR and its effectors
C3	YDR167W	125.882	93.3533	91.4516	79.6392	0.991511	TAF10	Subunit (145 kDa) of TFIID and SAGA complexes; involved in RNA polymerase II transcription initiation and in chromatin modification
D3	YHR164C	134.783	123.383	145.639	128.302	1.02528	DNA2	Tripartite DNA replication factor; single-stranded DNA-dependent ATPase, ATP-dependent nuclease, helicase; tracking protein for flap cleavage during Okazaki fragment maturation; involved in DNA repair/processing of meiotic DNA double strand breaks; component of telomeric chromatin with cell-cycle dependent localization; required for telomerase-dependent telomere synthesis; forms nuclear foci upon…
E3	YGL155W	121.136	102.941	129.804	88.0625	0.995122	CDC43	Beta subunit of geranylgeranyltransferase type I; subunit of the Ram2p-Cdc43p heterodimer that catalyzes the geranylgeranylation of the cysteine residue in proteins containing a C-terminal CaaX sequence ending in Leu or Phe; has substrates important for morphogenesis
F3	YGR218W	120	108.433	98.4615	82.767	1.02356	CRM1	Major karyopherin; involved in export of proteins, RNAs, and ribosomal subunits from the nucleus; exportin
G3	YOR057W	172.5	187.458	172.895	137.788	1.00465	SGT1	Cochaperone protein; regulates activity of adenylyl cyclase Cyr1p; involved in kinetochore complex assembly; associates with the SCF (Skp1p/Cdc53p/F box protein) ubiquitin ligase complex; acts as a linker between Skp1p and HSP90 complexes; protein abundance increases in response to DNA replication stress
H3	YDL105W	124.142	109.924	133.818	101.412	1.15298	NSE4	Component of the SMC5-SMC6 complex; this complex plays a key role in the removal of X-shaped DNA structures that arise between sister chromatids during DNA replication and repair
B4	YDL105W	121.32	124	NO CALL	90.748	1.03394	NSE4	Component of the SMC5-SMC6 complex; this complex plays a key role in the removal of X-shaped DNA structures that arise between sister chromatids during DNA replication and repair
C4	YNR053C	138.439	119.325	109.017	101.806	1.92361	NOG2	Putative GTPase; associates with pre-60S ribosomal subunits in the nucleolus and is required for their nuclear export and maturation; recruited by ribosomal proteins L17, L35, and L37 to assembling ribosomes after 27SB pre-rRNA is generated, immediately preceding removal of ITS2
D4	YPL228W	127.5	85.9259	107.258	84.2632	0.966265	CET1	RNA 5'-triphosphatase involved in mRNA 5' capping; subunit of mRNA capping enzyme, which is a heterotetramer composed of a Cet1p homodimer and two molecules of guanylyltransferase Ceg1p; Cet1p also has a role in regulation of RNAPII pausing at promoter-proximal sites; interaction between Cet1p and Ceg1p is required for Ceg1p nuclear import; mammalian enzyme is single bifunctional polypeptide; hum…
E4	YBR123C	120.2	NO CALL	103.974	93.6803	1.01469	TFC1	Subunit of RNA polymerase III transcription initiation factor complex; one of six subunits of the RNA polymerase III transcription initiation factor complex (TFIIIC); part of the TauA globular domain of TFIIIC that binds DNA at the BoxA promoter sites of tRNA and similar genes; human homolog is TFIIIC-63
F4	YGR211W	136.25	86.9124	93.0952	89.071	0.996314	ZPR1	Essential protein with two zinc fingers; present in nucleus of growing cells, relocates to cytoplasm in starved cells via a process mediated by Cpr1p; binds translation elongation factor eEF-1 (Tef1p); relative distribution to nucleus increases upon DNA replication stress; human ZPR1 gene can complement yeast by allowing growth during down-regulation of yeast zpr1
G4	YBR198C	150.5	151.071	151.429	118.978	1.07051	TAF5	Subunit (90 kDa) of TFIID and SAGA complexes; involved in RNA polymerase II transcription initiation and in chromatin modification
H4	YLR186W	124.675	108.158	136.782	95.7207	1.00884	EMG1	Methyltransferase for rRNA; methylates pseudouridine 18S rRNA residue 1191; member of the SPOUT methyltransferase family; required for maturation of 18S rRNA and for 40S ribosomal subunit production independently of methyltransferase activity; forms homodimers; human ortholog is mutated in Bowen-Conradi syndrome, and equivalent mutation in yeast affects Emg1p dimerization and localization but not…
A5	YKL193C	145.424	153.179	188.911	131.116	1.0922	SDS22	Regulatory subunit of the type 1 protein phosphatase (PP1) Glc7p; whether it functions as a positive or negative regulator of Glc7p is controversial; involved in the regulation of Glc7p nuclear localization and function
B5	YDR145W	120.169	110	133.962	95.102	1.00318	TAF12	Subunit (61/68 kDa) of TFIID and SAGA complexes; involved in RNA polymerase II transcription initiation and in chromatin modification, similar to histone H2A
C5	YKL125W	133.043	118.306	141.529	84.3874	1.02669	RRN3	Protein required for transcription of rDNA by RNA polymerase I; transcription factor independent of DNA template; involved in recruitment of RNA polymerase I to rDNA; structure reveals unique HEAT repeat fold and a surface serine patch; phosphorylation of serine patch impairs cell growth and reduces RNA polymerase I binding in vitro and RNA polymerase I recruitment to the rDNA gene in vivo
D5	YLR022C	125.064	93.8938	111.29	88.5465	1.02738	SDO1	Guanine nucleotide exchange factor (GEF) for Ria1p; essential protein involved in ribosome maturation; with Ria1p, promotes release of Tif6p from 60S ribosomal subunits in the cytoplasm so that they can assemble with 40S subunits to generate mature ribosomes; ortholog of the human protein (SBDS) responsible for autosomal recessive Shwachman-Bodian-Diamond Syndrome; highly conserved across archaea…
E5	YML049C	127.907	108.961	134.652	119.196	0.97893	RSE1	Protein involved in pre-mRNA splicing; component of the pre-spliceosome; associates with U2 snRNA; involved in ER to Golgi transport
F5	YDR050C	119.565	96.5217	99.1279	90.7251	1.04739	TPI1	Triose phosphate isomerase, abundant glycolytic enzyme; mRNA half-life is regulated by iron availability; transcription is controlled by activators Reb1p, Gcr1p, and Rap1p through binding sites in the 5' non-coding region; inhibition of Tpi1p activity by PEP (phosphoenolpyruvate) stimulates redox metabolism in respiring cells; E104D mutation in human homolog TPI1 causes a rare autosomal disease; …
H5	YDL105W	154.583	126.8	186.512	119.286	1.25557	NSE4	Component of the SMC5-SMC6 complex; this complex plays a key role in the removal of X-shaped DNA structures that arise between sister chromatids during DNA replication and repair
A6	YNL138W	120.604	118.937	146.893	104.082	1.02538	SRV2	CAP (cyclase-associated protein); N-terminus binds adenylate cyclase and facilitates activation by RAS; N-terminus forms novel hexameric star-shaped shuriken structures that directly catalyze cofilin-mediated severing of actin filaments; C-terminus, in physically and genetically separate activity, binds and recycles cofilin bound, ADP-actin monomers, facilitating regulation of actin dynamics and …
B6	YPL217C	137.982	227.857	170.648	103.611	1.03083	BMS1	GTPase required for ribosomal subunit synthesis and rRNA processing; required for synthesis of 40S ribosomal subunits and for processing the 35S pre-rRNA at sites A0, A1, and A2; interacts with Rcl1p, which stimulates its GTPase and U3 snoRNA binding activities; has similarity to Tsr1p
C6	YDL105W	134.043	83.4361	114.924	92.1951	1.03885	NSE4	Component of the SMC5-SMC6 complex; this complex plays a key role in the removal of X-shaped DNA structures that arise between sister chromatids during DNA replication and repair
D6	YOR020C	137.5	138.875	121.159	101.316	1.01285	HSP10	Mitochondrial matrix co-chaperonin; inhibits the ATPase activity of Hsp60p, a mitochondrial chaperonin; involved in protein folding and sorting in the mitochondria; 10 kD heat shock protein with similarity to E. coli groES
E6	YOR151C	136.61	112.545	#VALUE!	107.353	NO CALL	RPB2	RNA polymerase II second largest subunit B150; part of central core; similar to bacterial beta subunit
F6	YDL143W	169.487	126.36	120.482	116.923	1.07062	CCT4	Subunit of the cytosolic chaperonin Cct ring complex; related to Tcp1p, required for the assembly of actin and tubulins in vivo
G6	YML114C	125.69	102.881	124.2	111.218	1.006	TAF8	TFIID subunit (65 kDa); involved in RNA polymerase II transcription initiation
H6	YDL008W	127.895	104.03	140.333	106.691	0.99537	APC11	Catalytic core subunit, Anaphase-Promoting Complex/Cyclosome (APC/C); which is a ubiquitin-protein ligase required for degradation of anaphase inhibitors, including mitotic cyclins, during the metaphase/anaphase transition; contains a RING-H2 domain that is required for activity
A7	YLR186W	130.857	180.62	196.452	155.263	1.86293	EMG1	Methyltransferase for rRNA; methylates pseudouridine 18S rRNA residue 1191; member of the SPOUT methyltransferase family; required for maturation of 18S rRNA and for 40S ribosomal subunit production independently of methyltransferase activity; forms homodimers; human ortholog is mutated in Bowen-Conradi syndrome, and equivalent mutation in yeast affects Emg1p dimerization and localization but not…
B7	YLR430W	140	102.67	134.605	93.6481	0.987544	SEN1	Presumed helicase and subunit of the Nrd1 complex (Nrd1p-Nab3p-Sen1p); complex interacts with the exosome to mediate 3' end formation of some mRNAs, snRNAs, snoRNAs, and CUTs; has a separate role in coordinating DNA replication with transcription, by associating with moving replication forks and preventing errors that occur when forks encounter transcribed regions; homolog of Senataxin, which is …
C7	YOL144W	124.629	99.759	125.843	85.0532	1.16713	NOP8	Nucleolar protein required for 60S ribosomal subunit biogenesis
D7	YKR037C	149.704	159.659	0.0181311	137.918	#VALUE!	SPC34	Essential subunit of the Dam1 complex (aka DASH complex); complex couples kinetochores to the force produced by MT depolymerization thereby aiding in chromosome segregation; also localized to nuclear side of spindle pole body
E7	YDL103C	122.5	119.242	NO CALL	99.5429	1.00162	QRI1	UDP-N-acetylglucosamine pyrophosphorylase; catalyzes the formation of UDP-N-acetylglucosamine (UDP-GlcNAc), which is important in cell wall biosynthesis, protein N-glycosylation, and GPI anchor biosynthesis; protein abundance increases in response to DNA replication stress
F7	YBR154C	130.902	115.329	133.636	141.719	1.19704	RPB5	RNA polymerase subunit ABC27; common to RNA polymerases I, II, and III; contacts DNA and affects transactivation
G7	YHR036W	119.291	139.04	169.463	128.179	1.00455	BRL1	Essential nuclear envelope/ER integral membrane protein; interacts and functions with Apq12p and Brr6p in lipid homeostasis; mutants are defective in nuclear pore complex biogenesis, mRNA nuclear export and are sensitive to sterol biosynthesis inhibitors and membrane fluidizing agents; identified as a suppressor of a conditional mutation in the major karyopherin, CRM1; homologous to Brr6p
H7	YDL014W	123.333	80.5063	105.943	90.6422	1.01345	NOP1	Histone glutamine methyltransferase, modifies H2A at Q105 in nucleolus; component of the small subunit processome complex, which is required for processing of pre-18S rRNA; ortholog of mammalian fibrillarin; inviability of the null mutant is functionally complemented by human FBL
A8	YKR037C	133.509	134.946	173.51	85.5556	1.03374	SPC34	Essential subunit of the Dam1 complex (aka DASH complex); complex couples kinetochores to the force produced by MT depolymerization thereby aiding in chromosome segregation; also localized to nuclear side of spindle pole body
B8	YDL126C	149.115	108.906	115.464	101.138	0.817701	CDC48	AAA ATPase; subunit of polyubiquitin-selective segregase complex involved in ERAD, cell wall integrity during heat stress, mitotic spindle disassembly; role in mobilizing membrane bound transcription factors by regulated ubiquitin/proteasome-dependent processing in macroautophagy, PMN, RAD, ribophagy, homotypic ER membrane fusion, disassembly of Met30p from SCF complex, telomerase regulation via …
C8	YIL004C	119.836	100.345	NO CALL	77.0297	0.994531	BET1	Type II membrane protein required for vesicular transport; required for vesicular transport between the endoplasmic reticulum and Golgi complex; v-SNARE with similarity to synaptobrevins
E8	YDL140C	124.479	147.239	143.675	117.5	0.99802	RPO21	RNA polymerase II largest subunit B220; part of central core; phosphorylation of C-terminal heptapeptide repeat domain regulates association with transcription and splicing factors; similar to bacterial beta-prime
F8	YER133W	133.569	119.557	128.85	107.708	0.990753	GLC7	Type 1 S/T protein phosphatase catalytic subunit; cleavage and polyadenylation factor (CPF) component; involved in glycogen metabolism, sporulation and mitosis; accumulates at mating projections by interaction with Afr1p; interacts with many regulatory subunits; involved in regulation of the nucleocytoplasmic shuttling of Hxk2p; import into nucleus is inhibited during spindle assembly checkpoint …
G8	YAL041W	122.714	126.842	107.451	86.3529	1.03691	CDC24	Guanine nucleotide exchange factor (GEF) for Cdc42p; required for polarity establishment and maintenance, and mutants have morphological defects in bud formation and shmooing; relocalizes from nucleus to cytoplasm upon DNA replication stress; thermosensitivity of the cdc24-4 mutant in the presence of sorbitol is functionally complemented by human CDC42
H8	YKL018W	121.111	147.805	182.731	107.703	0.978814	SWD2	Subunit of the COMPASS (Set1C) histone H3K4 methyltransferase complex; required for Set1C stability and optimal activity; COMPASS methylates histone H3 on lys 4 and is involved in telomeric silencing; subunit of CPF (cleavage and polyadenylation factor), a complex involved in RNAP II transcription termination
A9	YER133W	128.696	136.667	155.422	111.308	0.979508	GLC7	Type 1 S/T protein phosphatase catalytic subunit; cleavage and polyadenylation factor (CPF) component; involved in glycogen metabolism, sporulation and mitosis; accumulates at mating projections by interaction with Afr1p; interacts with many regulatory subunits; involved in regulation of the nucleocytoplasmic shuttling of Hxk2p; import into nucleus is inhibited during spindle assembly checkpoint …
B9	YDL084W	121.608	110.116	120.451	84.7953	1.01727	SUB2	Component of the TREX complex required for nuclear mRNA export; member of the DEAD-box RNA helicase superfamily and is involved in early and late steps of spliceosome assembly; homolog of the human splicing factor hUAP56; relocalizes from nucleus to cytoplasm upon DNA replication stress
C9	YGR098C	122.581	101.402	129.352	NO CALL	1.05073	ESP1	Separase, a caspase-like cysteine protease; promotes sister chromatid separation by mediating dissociation of the cohesin Scc1p from chromatin; inhibits protein phosphatase 2A-Cdc55p to promote mitotic exit; inhibited by Pds1p; relative distribution to the nucleus increases upon DNA replication stress
D9	YMR235C	170.383	171.19	109.833	87.7023	0.930931	RNA1	GTPase activating protein (GAP) for Gsp1p; involved in nuclear transport
E9	YLR314C	124.326	95.9836	137.018	93.3463	1.00169	CDC3	Component of the septin ring that is required for cytokinesis; septins are GTP-binding proteins that assemble with other septins into rod-like complexes that can associate with other rods to form filament polymers; septin rings at the mother-bud neck act as scaffolds for recruiting factors needed for cell division and as barriers to prevent diffusion of specific proteins between mother and daught…
G9	YDL105W	144.672	114.423	144.118	102.603	1.06354	NSE4	Component of the SMC5-SMC6 complex; this complex plays a key role in the removal of X-shaped DNA structures that arise between sister chromatids during DNA replication and repair
H9	YKL210W	151.908	130.947	NO CALL	135.889	1.00663	UBA1	Ubiquitin activating enzyme (E1); involved in ubiquitin-mediated protein degradation and essential for viability; protein abundance increases in response to DNA replication stress
A10	YKR002W	137.457	291.667	242.373	NO CALL	1.13876	PAP1	Poly(A) polymerase; one of three factors required for mRNA 3'-end polyadenylation, forms multiprotein complex with polyadenylation factor I (PF I), also required for mRNA nuclear export; may also polyadenylate rRNAs; required for gene looping
B10	YFR037C	137.531	111.429	117.027	95.122	1	RSC8	Component of the RSC chromatin remodeling complex; essential for viability and mitotic growth; homolog of SWI/SNF subunit Swi3p, but unlike Swi3p, does not activate transcription of reporters
C10	YLR078C	124.713	117.674	109.75	103.376	1.00701	BOS1	v-SNARE (vesicle specific SNAP receptor); localized to the endoplasmic reticulum membrane and necessary for vesicular transport from the ER to the Golgi; required for efficient nuclear fusion during mating
D10	YLR378C	193.36	149.538	182.283	148.495	1.0219	SEC61	Conserved ER protein translocation channel; essential subunit of Sec61 complex (Sec61p, Sbh1p, and Sss1p); forms channel for SRP-dependent protein import; with Sec63 complex allows SRP-independent protein import into ER; involved in posttranslational soluble protein import into the ER, ERAD of soluble substrates, and misfolded soluble protein export from the ER
E10	YER013W	127.809	127.431	148.289	118.75	1.00962	PRP22	DEAH-box RNA-dependent ATPase/ATP-dependent RNA helicase; associates with lariat intermediates before the second catalytic step of splicing; mediates ATP-dependent mRNA release from the spliceosome and unwinds RNA duplexes; required for proofreading the exon ligation reaction
F10	YOR259C	146.098	148.049	171.143	134.071	1	RPT4	ATPase of the 19S regulatory particle of the 26S proteasome; one of six ATPases of the regulatory particle; involved in degradation of ubiquitinated substrates; contributes preferentially to ERAD; required for spindle pole body duplication; mainly nuclear localization
G10	YDR510W	123.171	170.085	187.204	140.256	1.12687	SMT3	Ubiquitin-like protein of the SUMO family; conjugated to lysine residues of target proteins; associates with transcriptionally active genes; regulates chromatid cohesion, chromosome segregation, APC-mediated proteolysis, DNA replication and septin ring dynamics; human homolog SUMO1 can complement yeast null mutant
A11	YDL105W	125.397	144.146	NO CALL	108.531	1.16367	NSE4	Component of the SMC5-SMC6 complex; this complex plays a key role in the removal of X-shaped DNA structures that arise between sister chromatids during DNA replication and repair
B11	YDL105W	143.865	NO CALL	142.971	107.01	1.07764	NSE4	Component of the SMC5-SMC6 complex; this complex plays a key role in the removal of X-shaped DNA structures that arise between sister chromatids during DNA replication and repair
C11	YFR037C	119.307	127.561	126.697	93.617	0.996678	RSC8	Component of the RSC chromatin remodeling complex; essential for viability and mitotic growth; homolog of SWI/SNF subunit Swi3p, but unlike Swi3p, does not activate transcription of reporters
D11	YDR188W	158.007	104.58	149.78	100.985	1.00227	CCT6	Subunit of the cytosolic chaperonin Cct ring complex; related to Tcp1p, essential protein that is required for the assembly of actin and tubulins in vivo; contains an ATP-binding motif
E11	YBR135W	130.986	135.567	164.171	142.935	1.15909	CKS1	Cyclin-dependent protein kinase regulatory subunit and adaptor; interacts with Cdc28p (aka Cdk1p); required for G1/S and G2/M phase transitions and budding; mediates phosphorylation and degradation of Sic1p; modulates proteolysis of M-phase targets through interactions with the proteasome; role in transcriptional regulation, recruiting proteasomal subunits to target gene promoters; human homologs…
F11	YLR022C	124.889	100.601	115.175	104.314	1.00424	SDO1	Guanine nucleotide exchange factor (GEF) for Ria1p; essential protein involved in ribosome maturation; with Ria1p, promotes release of Tif6p from 60S ribosomal subunits in the cytoplasm so that they can assemble with 40S subunits to generate mature ribosomes; ortholog of the human protein (SBDS) responsible for autosomal recessive Shwachman-Bodian-Diamond Syndrome; highly conserved across archaea…
G11	YOL123W	121.52	104.159	107.311	100.806	0.983444	HRP1	Subunit of cleavage factor I; cleavage factor I is a five-subunit complex required for the cleavage and polyadenylation of pre-mRNA 3' ends; RRM-containing heteronuclear RNA binding protein and hnRNPA/B family member that binds to poly (A) signal sequences; required for genome stability
H11	YFL009W	137.461	NO CALL	149.068	102.39	0.989384	CDC4	F-box protein required for both the G1/S and G2/M phase transitions; modular substrate specificity factor which associates with core SCF (Cdc53p, Skp1p and Hrt1p/Rbx1p) to form the SCFCdc4 complex; SCFCdc4 acts as a ubiquitin-protein ligase directing ubiquitination of cyclin-dependent kinase (CDK) phosphorylated substrates, such as: Sic1p, Far1p, Cdc6p, Clb6p, and Cln3p
A12	YFL034C-B	177.436	NO CALL	218.699	149.64	1.08182	MOB2	Activator of Cbk1p kinase; component of the RAM signaling network that regulates cellular polarity and morphogenesis; activation of Cbk1p facilitates the Ace2p-dependent daughter cell-specific transcription of genes involved in cell separation; similar to Mob1p
B12	YHR036W	141.115	115.495	118.333	106.944	1.00749	BRL1	Essential nuclear envelope/ER integral membrane protein; interacts and functions with Apq12p and Brr6p in lipid homeostasis; mutants are defective in nuclear pore complex biogenesis, mRNA nuclear export and are sensitive to sterol biosynthesis inhibitors and membrane fluidizing agents; identified as a suppressor of a conditional mutation in the major karyopherin, CRM1; homologous to Brr6p
D12	YHR036W	123.44	116.471	#VALUE!	103.562	1.00155	BRL1	Essential nuclear envelope/ER integral membrane protein; interacts and functions with Apq12p and Brr6p in lipid homeostasis; mutants are defective in nuclear pore complex biogenesis, mRNA nuclear export and are sensitive to sterol biosynthesis inhibitors and membrane fluidizing agents; identified as a suppressor of a conditional mutation in the major karyopherin, CRM1; homologous to Brr6p
E12	YLR314C	120.296	98.7143	89.646	90.2597	0.989474	CDC3	Component of the septin ring that is required for cytokinesis; septins are GTP-binding proteins that assemble with other septins into rod-like complexes that can associate with other rods to form filament polymers; septin rings at the mother-bud neck act as scaffolds for recruiting factors needed for cell division and as barriers to prevent diffusion of specific proteins between mother and daught…
F12	YBR087W	124.169	101.78	115.845	89.4886	0.994966	RFC5	Subunit of heteropentameric Replication factor C (RF-C); RF-C is a DNA binding protein and ATPase that acts as a clamp loader of the proliferating cell nuclear antigen (PCNA) processivity factor for DNA polymerases delta and epsilon
G12	YIL062C	120.408	79.2208	100.241	75.8865	1	ARC15	Subunit of the ARP2/3 complex; ARP2/3 is required for the motility and integrity of cortical actin patches; has mRNA binding activity
H12	YOR181W	124.324	123.355	NO CALL	122	0.972866	LAS17	Actin assembly factor; C-terminal WCA domain activates Arp2/3 complex-mediated nucleation of branched actin filaments, polyproline domain nucleates actin filaments independent of Arp2/3; mutants are defective in endocytosis, bud site selection, cytokinesis; human homolog WAS (Wiskott-Aldrich Syndrome) implicated in severe immunodeficiency; human WAS complements yeast null mutant, but only in pres…

## Sheet: Low copy multiple
S1 Table. C) Summary of rDNA copy number changes in low copy number hits
		Validated rDNA CN change
		ChrXII/ChrXIII significantly different from 1.
		DNA replication/SMC
Gene	Total	Low CN	Moderately low CN	No change	Moderately high CN	High CN	Standard Name	Description
YBL035C	2	2					POL12	POLymerase
YBR060C	8	2	2	4			ORC2	Origin Recognition Complex
YBR087W	4	2	1			1	RFC5	Replication Factor C
YBR160W	7	1		5	1		CDC28	Cell Division Cycle
YDL017W	6	1	3	2			CDC7	Cell Division Cycle
YDL102W	4	1	2	1			POL3	POLymerase
YDR052C	9	2	1	4	2		DBF4	DumbBell Former
YDR168W	4	1	2	1			CDC37	Cell Division Cycle
YDR228C	5	1	1	1	2		PCF11	Protein 1 of Cleavage and polyadenylation Factor I
YDR311W	2	1			1		TFB1	Transcription Factor B
YEL032W	2	2					MCM3	MiniChromosome Maintenance
YFL008W	3	1		2			SMC1	Stability of MiniChromosomes
YFR028C	9	1	4	4			CDC14	Cell Division Cycle
YGL130W	7	1	3	3			CEG1	Capping Enzyme Guanylyltransferase
YGR002C	4	3	1				SWC4	SWr Complex
YHR191C	4	1	3				CTF8	Chromosome Transmission Fidelity
YIL062C	4	1	1	1		1	ARC15	ARp2/3 Complex subunit
YIL126W	5	4		1			STH1	SNF Two Homolog
YIL150C	3	1		2			MCM10	MiniChromosome Maintenance
YIR008C	2	2					PRI1	DNA PRImase
YJL074C	3	2	1				SMC3	Stability of MiniChromosomes
YJL090C	2	2					DPB11	DNA Polymerase B (II)
YJR068W	2	2					RFC2	Replication Factor C
YKL018W	6	1	1	2		2	SWD2	Set1c, WD40 repeat protein
YLL004W	2	2					ORC3	Origin Recognition Complex
YLR086W	2	2					SMC4	Structural Maintenance of Chromosomes
YLR321C	4	1	2	1			SFH1	Snf Five Homolog
YMR229C	4	1		3	1		RRP5	Ribosomal RNA Processing
YNL061W	9	2	4	3			NOP2	NucleOlar Protein
YNL102W	14	8	1	4	1		POL1	POLymerase
YNL118C	2	1		1			DCP2	mRNA DeCaPping
YOL094C	2	2					RFC4	Replication Factor C
YOL123W	9	1	5		2	1	HRP1	Heterogenous nuclear RibonucleoProtein
YOR048C	4	3	1				RAT1	Ribonucleic Acid Trafficking
YOR074C	6	3		2	1		CDC21	Cell Division Cycle
YOR174W	5	2	2	1			MED4	MEDiator complex
YOR204W	6	1		5			DED1	Defines Essential Domain
YPL160W	4	1	2	1			CDC60	Cell Division Cycle
YPR034W	4	1	1	2			ARP7	Actin-Related Protein
YPR175W	2	2					DPB2	DNA Polymerase B subunit 2

## Sheet: High copy multiple
S1 Table. D) Summary of rDNA copy number changes in high copy number hits
		Validated rDNA CN change
		ChrXII/ChrXIII significantly different from 1.
Gene	Total	High CN	Moderately high CN	No change	Moderately low CN	Low CN
YDL108W	2	1		1
YDR087C	2	1	1
YBL023C	2	1			1
YER133W	4	4
YPR181C	4	1		3
YKL018W	6	2		2	1	1
YJR076C	7	1	1	2	2	1
YOR335C	4	1		3
YGL048C	10	1	4	4		1
YMR235C	2	2
YPR103W	20	1	1	11	5	2
YLR378C	2	2
YOR046C	5	1		3	1
YER012W	2	1		1
YHR186C	2	1		1
YDR167W	4	1	1	2
YHR164C	2	1		1
YGL155W	2	1		1
YOR057W	2	1		1
YDL105W	16	7	5	2	2
YPL228W	4	1			1
YBR198C	3	1		2
YLR186W	4	2		1	1
YKL193C	2	1		1
YDR145W	5	1		1	3
YLR022C	4	2		2
YML049C	4	1		3
YDR050C	4	1	1	2
YNL138W	2	1		1
YDL008W	2	1		1
YLR430W	4	1	1	2
YOL144W	4	1	2	1
YKR037C	2	2
YDL103C	2	1	1
YHR036W	20	3		13	3	1
YDL014W	3	1	1		1
YDL126C	7	1	1	4	1
YAL041W	10	2	1	4	3
YDL084W	4	1	1	1	1
YGR098C	4	1		3
YLR314C	6	2	1	2	1
YKL210W	2	1		1
YKR002W	2	1		1
YFR037C	8	2	1	5
YLR078C	2	1		1
YER013W	2	1			1
YOR259C	4	1		3
YDR510W	4	1		1	2
YDR188W	4	2		2
YBR135W	6	1		5
YOL123W	9	1	2		5	1
YFL009W	7	1		3	2	1
YFL034C-B	25	1	1	6	14	3
YBR087W	4	1			1	2
YIL062C	4	1		1	1	1
YOR181W	10	1		7	1	1
