# Supplementary material for: DNA replication stress restricts ribosomal DNA copy number
Source: PLoS Genet. 2017 Sep 15;13(9):e1007006. doi: 10.1371/journal.pgen.1007006 (PMC5617229; doi:10.1371/journal.pgen.1007006)
Supplement: S2 Table — (XLSX) [file pgen.1007006.s006.xlsx]

## Sheet: Sheet1
	S2 Table. rDNA copy number in GAL-POL1 isolates in Figs 4, 5, and S2 and S4 Figs.
	Wild-type GAL-POL1											GAL-POL1 fob1Δ
	Number of cell divisions	Growth condition	Isolate	rDNA copy number	CI max	CI min	Standard deviation	p value				Number of cell divisions	Growth condition	Isolate	rDNA copy number	CI max	CI min	Standard deviation	p value
	~25 cell divisions	High Gal	Isolate 1	81.958	96	69	6.88776	0.00955281				~25 cell divisions	High Gal	Isolate 1	96.281	113	80	8.41837	0.024036
			Isolate 2	90.1439	105	76	7.39796							Isolate 2	80.5426	95	66	7.39796
			Isolate 3	84.0146	98	70	7.14286							Isolate 3	96.25	114	80	8.67347
		Low Gal	Isolate 1	63.1633	74	52	5.61224						Low Gal	Isolate 1	60.283	69	51	4.59184
			Isolate 2	47.913	55	40	3.82653							Isolate 2	61.6807	72	52	5.10204
			Isolate 3	50.3597	53.5	47.2	1.60714							Isolate 3	58.1967	66	50	4.08163
	~50 cell divisions	High Gal	Isolate 1	67.3077	78	57	5.35714	0.0404496				~50 cell divisions	High Gal	Isolate 1	90	104	76	7.14286	0.0421222
			Isolate 2	70.5195	80	61	4.84694							Isolate 2	89.7727	102	77	6.37755
			Isolate 3	82.4806	95	70	6.37755							Isolate 3	80.6838	94	68	6.63265
		Low Gal	Isolate 1	62.7907	73	53	5.10204						Low Gal	Isolate 1	78.5507	90	67	5.86735
			Isolate 2	46.0694	52	40	3.06122							Isolate 2	74.1007	85	63	5.61224
			Isolate 3	47.3874	55	40	3.82653							Isolate 3	66.6923	77	57	5.10204
	~75 cell divisions	High Gal	Isolate 1	80.0885	87	73	3.57143	0.0350087
			Isolate 2	84.115	93	75	4.59184
			Isolate 3	83.2707	92	75	4.33673
		Low Gal	Isolate 1	63.5165	71	56	3.82653
			Isolate 2	58.4892	64	53	2.80612
			Isolate 3	44.9261	50	40	2.55102
