# Supplementary material for: DNA replication stress restricts ribosomal DNA copy number
Source: PLoS Genet. 2017 Sep 15;13(9):e1007006. doi: 10.1371/journal.pgen.1007006 (PMC5617229; doi:10.1371/journal.pgen.1007006)
Supplement: S3 Table — (XLSX) [file pgen.1007006.s007.xlsx]

## Sheet: Sheet1
		S3 Table. Yeast strains used.
Strain ID	Other ID	Name	Relevant Genotype	References
DSY003		BY4741	MATa his3Δ1 leu2Δ0 met15Δ0 ura3Δ0
DSY018		W303	MATa {leu2-3,112 trp1-1 can1-100 ura3-1 ade2-1 his3-11,15} [phi+]
DSY032	JG1830	W303 fob1Δ	W303, except fob1Δ::NAT
DSY006	YSI102	20 rDNA copies	MATa ade2-1 ura3-1 his3-11 trp1-1 leu2-3,112 can1-100 fob1Δ::LEU2, 20 rDNA copies	Ide et al., 2010
DSY007	YSI103	40 rDNA copies	YSI102, except 40 rDNA copies
DSY008	YSI104	80 rDNA copies	YSI102, except 80 rDNA copies
DSY009	YSI105	110 rDNA copies	YSI102, except 110 rDNA copies
DSY021		rtt109Δ	BY4741, except rtt109Δ::KANMX	Yeast Knockout Collection, MATa haploid
DSY025		mms22Δ	BY4741, except mms22Δ::KANMX
DSY030		rrn10Δ	BY4741, except rrn10Δ::KANMX
DSY026		ctf4Δ	BY4741, except ctf4Δ::KANMX
DSY066		rnr1Δ	BY4741, except rnr1Δ::KANMX
DSY071	AMC20	GAL-POL1	a/α KANMX-GAL1-POL1/KANMX-GAL1-POL1	Casper et al., 2008
DSY072	AMC160	GAL-POL1 fob1Δ	a/α fob1::NAT/fob1::NAT KANMX-GAL1-POL1/KANMX-GAL1-POL1
