# Supplementary material for: DNA replication stress restricts ribosomal DNA copy number
Source: PLoS Genet. 2017 Sep 15;13(9):e1007006. doi: 10.1371/journal.pgen.1007006 (PMC5617229; doi:10.1371/journal.pgen.1007006)
Supplement: S4 Table — (XLSX) [file pgen.1007006.s008.xlsx]

## Sheet: Sheet1
	S4 Table. Sequences of primers used.
	ddPCR for rDNA copy number
	Gene	Forward primer	Reverse Primer	Probe
	TUB1	5'-CCAGTCTTATCCAAATCAAAGG-3'	5'-GGATCACACTTGACCATCT-3'	5'-/56FAM/TCCATGAGT/ZEN/CCAACTCTGTGTCA/3IABkFQ/-3'
	25S rDNA	5'-TACCTTCGGTGCCCGAGTTGTAAT-3'	5'-ACCCTCTATGACGTCCTGTTCCAA-3'	5'-/5HEX/AACATAGACAAGGAACGGCCC/3BHQ_1/-3'
	ddPCR for karyotyping
Chromosome	Arm	Forward Primer	Reverse Primer	Probe
XII	Right	5'-TATCCAACCACCTGAAGAAG-3'	5'-ACGAGTGCCCAAGTTATAG-3'	5'-/5HEX/AGAACCGAG/ZEN/GAAGAAGTAGCAATC/3IABkFQ/-3'
XIII	Right	5'-CCGTCTTTCGAGCAGTTGA-3'	5'-GCGGGAACTAAGTGCAGAATA-3'	5'-/56FAM/AGGATGAGA/ZEN/GTGAGTGTTAATGAGGG/3IABkFQ/-3'
	pGAL1 PCR
	Primer Name	Sequence
	P2	5'-GAAAGAAGAACCTCAGTGG-3'
	P3	5'-CCATTTGCGATAGCTCTTGT-3'
